# Supplementary material for: Barriers and Determinants to the Underutilized Hypertension Screening in Primary Care Patients in Hong Kong: A Mixed-Method Study
Source: Int J Environ Res Public Health. 2023 Jan 5;20(2):985. doi: 10.3390/ijerph20020985 (PMC9859345; doi:10.3390/ijerph20020985)
Supplement: Supplementary file 1 [file ijerph-20-00985-s001.zip]

Archive with 1 entries (1 files):
- ijerph-2130252-supplementary.pdf
